# Supplementary material for: Myeloid-Specific Deletion of Mcl-1 Yields Severely Neutropenic Mice That Survive and Breed in Homozygous Form
Source: J Immunol. 2018 Nov 21;201(12):3793–803. doi: 10.4049/jimmunol.1701803 (PMC6287103; doi:10.4049/jimmunol.1701803)
Supplement: Data Supplement [file JI_1701803.zip]

Archive with 2 entries (2 files):
- JI_1701803_Supplemental_Figures_1.pdf
- manifest.xml
